# Supplementary material for: The Relationship Between Serum Cytokine Levels and the Degree of Psychosis and Cognitive Impairment in Patients With Methamphetamine-Associated Psychosis in Chinese Patients
Source: Front Psychiatry. 2020 Dec 11;11:594766. doi: 10.3389/fpsyt.2020.594766 (PMC7759545; doi:10.3389/fpsyt.2020.594766)
Supplement: Supplementary file 1 [file Data_Sheet_1.xls]

## Sheet: Sheet1
Group	IL8	IL6	IL2	IL10	Delayed recall subscore	Visuospatial/executive subscore	Naming subscore	Attention subscore	calculation	Language subscore	Abstraction subscore	Orientation subscore	MOCAtotal	PANSS Total	PANSS P	PANSS N	PANSS G	Gender	Age	Marital	Job	Education	Age of onset METH use (years)	Duration of METH use (years)	Frequency of METH use (times per week)	Age oneset smoking	Duration smoking	Time of onset psychotic symptoms after METH use
1	121	2.22	369	32.6	4	5	3	1	2	1	1	3	21	71	8	15	48	1	43	3	1	6	39	4	5	23	20	3
1	124	2.77	426	1.23	2	1	2	0	3	1	1	6	17	91	32	14	45	1	31	2	1	9	26	5	5	21	10	3
1	951	11	381	5.26	2	5	3	2	2	1	2	6	25	86	32	38	61	1	53	2	1	12	43	10	7	33	20	9
1	16.4	2.55	282	3.56	3	5	3	1	3	1	2	6	25	86	31	15	50	1	25	1	1	9	23	2	3	15	10	2
1	378	3.8	601	4.29	0	4	3	2	3	1	1	6	20	105	39	11	55	1	35	3	1	16	20	15	6	15	20	8
1	8.36	3.86	189	1.88	5	3	3	2	3	2	1	6	25	117	35	24	58	1	31	1	1	16	21	10	4	23	8	6
1	14.5	3.85	546	4.15	4	3	3	1	3	1	2	6	23	78	18	20	40	1	24	1	1	16	18	3	2	14	10	2
1	440	3.55	350	3.33	0	3	3	2	2	1	1	6	19	128	32	40	56	1	35	1	1	9	30	5	5	20	15	1
1	864	6.3	212	2.1	1	5	3	2	1	2	1	6	22	106	37	13	56	1	23	1	1	12	20	3	5	0	0	2
1	29.6	1.22	202	2.59	2	1	3	2	2	1	1	6	19	117	28	37	52	1	31	2	1	9	23	8	5	26	5	7
1	668	2.5	209	4.53	2	2	3	1	1	1	1	6	20	86	15	19	52	1	25	2	1	16	21	4	3	17	8	3
1	695	2.2	486	3.66	1	4	3	2	1	1	2	6	21	70	10	15	45	1	25	2	1	16	20	7	4	17	8	4
1	214	1.8	254	2.12	2	4	3	1	3	2	2	6	24	104	34	17	53	1	27	2	1	9	18	9	7	17	10	4
1	53.1	2.07	350	2.51	3	1	3	2	3	1	0	6	20	55	10	15	30	1	27	2	1	9	21	6	6	21	6	2
1	165	1.33	441	2.88	3	3	2	0	3	1	2	6	20	75	15	14	46	1	36	2	2	16	32	4	5	16	20	2
1	45.8	1.69	374	3.29	1	4	3	2	2	2	2	6	23	69	7	13	49	1	42	1	1	9	30	12	6	0	0	11
1	141	14.8	593	3.56	0	5	3	1	2	1	1	6	20	77	7	18	52	1	42	1	1	9	26	16	7	0	0	14
1	105	4.08	187	4.21	3	3	3	1	2	2	2	6	23	99	33	14	52	1	56	2	1	9	43	15	3	26	30	7
1	731	3.9	428	1.2	1	4	3	1	2	1	1	6	20	85	19	20	46	1	56	2	1	9	41	16	6	26	30	8
1	861	4.7	395	3.78	0	5	3	1	2	1	2	6	22	59	12	14	33	1	56	2	1	9	40	17	8	26	30	9
1	76	1.5	227	3.96	4	4	3	2	1	1	1	6	23	105	25	22	58	1	26	1	1	12	21	5	5	16	10	7
1	8.56	4.81	275	4.35	4	4	3	2	2	1	1	6	24	108	20	43	45	1	31	1	1	9	26	5	3	23	8	1
1	1784	23.8	239	1.23	0	3	3	1	1	0	2	6	18	103	25	21	57	1	30	2	1	12	18	12	6	20	10	10
1	104	2.56	542	4.89	3	1	3	1	2	2	1	6	20	93	7	43	43	1	36	2	1	12	21	15	7	25	11	5
1	71.6	1.26	476	3.64	4	3	3	1	1	2	2	6	21	97	7	41	49	1	36	2	1	12	22	14	6	25	11	4
1	102	3.3	349	4.22	3	3	3	1	1	1	2	6	21	96	9	39	48	1	36	2	1	12	24	12	4	25	11	2
1	678	4.8	300	3.67	1	4	2	1	2	2	2	6	22	103	41	8	54	1	36	1	1	9	25	11	4	24	12	8
1	37.9	3.6	521	4.13	1	4	3	2	2	1	2	6	22	77	17	18	42	1	44	2	1	12	34	10	3	34	10	6
1	218	1.63	134	3.69	3	5	3	1	1	1	1	6	22	99	31	14	54	2	49	2	2	12	43	6	3	44	5	5
1	69.7	3.47	187	2.15	4	1	3	1	2	1	2	6	21	103	43	7	53	1	26	1	1	12	21	8	3	26	10	5
1	250	1.7	258	4.78	1	2	3	0	1	1	2	6	17	82	19	18	45	1	27	1	1	9	19	9	4	26	11	6
1	1780	16.5	276	2.03	1	5	3	1	3	0	1	6	21	50	12	20	38	1	27	1	1	16	18	12	6	12	15	8
1	587	4	349	1.29	1	3	3	1	3	2	1	6	21	98	29	22	47	2	34	3	1	12	24	7	2	21	13	5
1	1358	8.6	287	4.31	0	4	3	2	2	1	1	6	21	83	15	25	43	2	34	3	1	12	26	8	7	21	13	7
1	227	11.7	337	1.11	3	1	3	2	3	1	1	6	21	105	36	13	56	1	36	1	1	9	32	21	7	0	0	9
1	39.1	5.39	487	2.78	5	3	3	2	3	2	2	6	27	98	24	14	60	1	31	1	1	12	23	10	5	21	10	7
1	178	3.37	685	3.69	1	5	3	1	2	0	2	6	21	65	10	23	32	1	31	1	1	12	21	12	7	21	10	10
1	126	4.88	668	3.88	1	1	3	2	1	2	1	6	18	97	36	10	51	1	37	1	1	12	16	8	6	29	8	2
1	114	5.8	291	4.61	4	2	3	1	3	1	1	6	21	92	36	7	49	1	32	2	1	16	22	5	4	20	12	1
1	2060	2.97	306	4.25	1	5	3	2	2	2	2	6	25	89	31	8	50	1	33	2	1	9	21	5	7	0	0	5
1	522	1.91	326	2.63	3	2	3	0	1	1	1	6	18	99	38	9	52	1	30	2	2	12	22	5	6	20	10	3
1	651	7	287	4.37	1	3	3	2	1	1	2	6	20	95	35	7	53	1	50	3	1	9	45	5	4	20	30	3
1	744	4.7	337	1.23	2	4	3	2	1	0	1	6	21	62	11	16	35	1	50	3	1	9	35	13	6	20	30	5
1	170	3.27	487	3.65	4	3	3	1	2	2	2	6	25	91	32	7	52	1	28	1	1	9	23	13	5	25	3	3
1	11	4.61	402	4.33	3	4	3	2	3	1	2	6	25	79	24	10	45	1	43	1	1	9	27	13	5	0	0	3
1	412	2.1	477	1.25	0	2	3	1	1	1	1	6	17	99	41	8	50	1	32	1	1	16	19	12	4	22	10	2
1	941	8.1	548	3.24	2	2	3	1	2	2	2	6	22	80	16	23	41	1	32	1	1	16	17	10	5	22	10	4
1	553	7.3	362	3.79	2	5	3	2	1	0	1	6	22	72	11	22	40	1	32	1	1	16	32	9	4	22	10	3
1	19.4	2.08	350	3.87	4	5	3	1	1	1	2	6	24	74	37	7	60	1	41	3	1	6	32	6	3	0	0	0
1	87	3.5	312	4.89	2	3	3	1	1	1	2	6	20	59	13	15	31	1	41	3	1	6	35	7	3	0	0	1
1	268	2.65	386	4.21	1	5	3	1	2	1	1	6	22	89	36	8	45	1	34	1	1	12	22	7	5	22	12	4
1	275	5.32	321	2.31	1	2	3	0	1	0	2	6	16	56	12	14	20	1	34	1	1	12	24	2	4	22	12	0
1	19.7	5.25	513	1.91	0	2	3	2	2	2	2	4	18	97	35	7	55	1	25	2	1	9	16	8	4	0	0	2
1	46.4	17.8	881	3.86	5	5	3	1	1	2	1	6	25	76	16	7	53	1	34	2	1	9	32	6	4	19	15	2
1	363	7.83	313	2.57	2	4	3	1	1	1	2	6	23	101	26	19	56	1	30	1	1	9	24	5	3	15	15	4
1	333	4.4	270	1.24	1	4	3	2	3	1	1	6	23	104	30	19	55	1	42	2	1	9	34	6	2	24	18	1
1	591	15.8	350	2.59	1	4	3	0	2	1	1	6	19	108	40	7	61	1	25	1	1	12	19	9	6	15	10	2
1	424	6.7	507	2.36	0	3	3	0	2	1	1	6	18	93	34	7	52	1	27	1	1	12	21	9	6	16	13	2
1	61.6	2.96	589	3.57	0	4	2	1	1	1	1	6	17	71	24	7	40	1	21	1	1	9	12	9	6	16	5	2
1	43.9	1.29	399	3.66	2	3	3	2	2	1	1	6	21	107	29	32	46	2	29	1	1	12	20	9	6	24	5	2
1	23.1	4.12	611	1.58	4	5	3	1	2	1	1	6	24	101	25	32	44	2	29	1	1	12	22	8	3	24	5	2
1	51	4.7	340	2.36	4	4	3	2	2	1	2	6	25	93	16	31	46	2	29	1	1	12	20	1	3	24	5	1
1	209	4	275	3.49	3	3	3	2	2	1	2	6	23	118	30	38	50	2	29	1	1	12	20	11	5	24	5	3
1	660	1.1	280	3.51	2	3	3	2	3	1	1	6	23	116	29	36	51	2	29	1	1	12	19	8	4	24	5	5
1	252	29.7	518	2.88	3	5	3	2	2	1	1	6	24	96	23	22	51	2	23	1	1	9	22	8	4	0	0	4
1	276	3.9	340	2.46	4	2	3	2	2	1	1	6	22	59	13	24	22	1	30	1	1	9	19	14	4	15	15	1
1	38.8	1.25	198	2.98	2	5	3	1	3	1	1	6	23	104	37	12	55	2	31	2	1	9	23	5	3	21	10	1
1	57	3.2	312	2.31	2	3	3	2	1	2	2	3	19	45	9	15	21	2	31	2	1	9	22	5	3	21	10	1
1	436	15.2	209	2.36	3	3	3	1	3	1	1	6	23	94	33	10	51	1	36	2	1	12	22	5	3	11	25	1
1	240	1.69	270	3.45	4	3	3	1	1	1	2	6	22	101	40	7	54	1	32	2	1	12	24	5	3	27	5	1
1	85.5	1.47	259	4.16	1	3	3	2	3	1	1	6	21	61	20	9	32	1	32	2	1	12	27	11	5	27	5	5
1	62.4	11.8	390	3	4	5	3	1	3	1	2	4	24	48	10	9	19	1	32	2	1	12	25	4	7	27	5	4
1	67	7.9	210	2.82	5	2	3	2	1	2	1	6	23	36	9	9	18	1	32	2	1	12	30	2	3	27	5	1
1	39	27.8	217	0.56	2	2	3	1	1	1	2	6	19	97	33	12	52	1	21	1	1	12	19	8	7	15	6	1
1	608	4.8	338	1.59	1	5	3	2	3	1	2	6	26	102	40	7	55	1	44	2	1	9	33	8	7	24	20	1
1	32.4	7.53	802	5.1	4	3	3	1	3	0	1	6	22	72	21	7	44	1	23	1	1	9	19	8	7	15	8	1
1	78.8	1.25	542	2.33	0	5	3	1	2	0	1	6	18	99	36	10	53	1	32	2	2	16	17	5	4	17	15	2
1	31.5	1.13	249	2.69	3	2	3	1	2	2	1	6	20	93	30	11	52	1	32	2	2	16	27	4	5	17	15	1
1	115	3.75	376	4.56	5	4	3	2	3	1	1	6	25	61	13	12	36	1	32	2	2	16	26	6	3	17	15	1
1	4500	135	406	3.21	2	5	2	2	1	1	1	6	21	102	35	11	56	1	32	2	2	16	26	8	7	17	15	3
1	80.4	4.3	258	2.31	3	4	3	1	3	1	2	6	24	64	12	15	37	1	34	2	1	12	24	10	7	24	10	1
1	46.4	3.85	341	2.58	0	2	3	1	2	1	2	6	18	93	35	7	51	1	27	1	1	9	25	10	7	25	10	9
1	86.6	0.05	225	4.32	4	3	2	2	3	2	1	6	24	102	41	7	54	2	51	3	1	6	41	10	4	21	30	4
1	481	1.22	481	1.59	5	3	3	1	3	2	1	6	24	83	30	7	46	1	38	2	1	16	30	8	6	18	10	7
1	177	1.98	885	2.78	1	3	3	1	1	1	2	6	19	84	31	7	46	1	37	2	1	9	31	6	5	17	20	3
1	169	4.8	580	2.69	2	1	3	1	1	1	0	6	16	90	36	7	47	1	55	2	1	9	40	15	6	35	20	10
1	467	8.75	258	2.56	1	5	3	1	2	0	1	6	20	80	30	7	43	1	36	1	1	12	34	2	3	0	0	0
1	419	2.9	237	2.96	3	4	3	1	1	1	2	6	22	86	35	7	44	1	31	1	1	9	26	4	3	18	13	2
1	74.6	3.6	119	3.65	1	3	3	1	3	1	1	6	20	97	38	10	49	1	35	2	1	9	25	10	4	17	18	3
1	59.9	16.4	272	3.45	0	2	3	1	2	1	2	6	18	89	14	28	47	1	42	4	1	12	40	3	2	22	20	2
1	750	33	282	2.78	3	4	3	1	2	2	1	6	23	60	10	18	32	1	42	4	1	12	39	5	4	22	20	4
1	815	5.1	236	1.87	5	1	3	1	1	1	1	6	20	90	35	7	48	1	64	2	1	6	43	21	7	24	40	16
1	122	1.36	232	4.67	3	4	3	1	2	1	1	6	22	72	15	10	47	1	25	1	1	9	21	4	6	20	5	2
1	54	2.3	174	4.21	1	4	3	2	2	1	2	6	22	106	48	7	51	2	35	1	1	12	25	10	6	24	11	2
1	163	5.67	358	4.33	3	3	3	0	2	2	1	6	21	88	35	7	46	1	32	1	1	9	29	2	5	30	2	2
1	26.7	2.27	271	4.3	4	4	3	1	2	1	1	6	23	33	9	15	19	1	32	1	1	9	30	2	3	30	2	1
1	474	28.6	258	4	3	3	3	2	3	2	1	6	24	105	45	7	53	1	41	2	2	9	27	14	6	26	15	6
1	51	1.3	272	2.99	4	3	1	2	3	2	2	6	24	107	36	19	52	1	20	1	1	12	12	8	6	13	7	3
1	14	1.3	385	3.67	3	2	3	1	2	0	1	6	19	78	15	14	49	1	37	2	1	9	27	10	4	0	0	9
1	208	3.53	239	3.14	2	5	3	1	1	1	1	6	23	98	26	28	44	1	35	2	1	9	27	8	6	20	15	5
1	160	2.79	334	2.1	5	5	3	2	2	1	1	6	26	95	19	30	46	1	35	2	1	9	31	5	3	20	15	2
1	38.1	2.94	417	3.67	2	4	3	1	2	2	1	6	22	88	10	30	48	1	35	2	1	9	29	8	6	20	15	2
1	211	6.2	169	4.52	1	2	3	2	2	1	1	6	19	95	20	29	47	1	35	2	1	9	27	10	6	20	15	4
1	219	3.52	258	4.23	2	4	3	0	3	1	1	6	21	99	33	9	57	1	27	1	1	9	21	7	6	17	10	6
1	51.3	4	263	4.72	2	3	3	2	3	1	1	6	22	102	37	10	55	1	26	1	1	9	22	5	3	18	8	1
1	500	5.5	369	3.45	1	1	3	1	3	1	1	6	20	109	39	12	58	1	26	1	1	9	21	5	3	18	8	1
1	145	3.1	339	3.98	1	2	3	1	2	1	2	6	19	97	36	7	54	1	35	3	1	9	23	12	5	20	15	10
1	258	4.3	237	4.23	3	5	3	1	3	2	1	6	26	62	12	15	35	1	35	3	1	9	22	13	7	20	15	12
1	574	4.9	341	4.21	2	2	3	1	1	2	1	6	21	87	31	9	47	2	25	1	1	9	23	2	6	23	2	2
1	180	1.64	368	4.32	1	5	3	1	2	1	1	6	21	85	37	7	41	1	40	1	1	9	18	6	5	25	15	5
1	11.5	1.69	543	2.13	1	5	3	1	1	2	2	6	22	51	10	13	36	1	28	1	2	9	30	4	4	25	14	2
1	920	33.6	327	3.98	1	4	3	2	3	2	2	6	28	96	32	15	49	1	25	1	1	12	15	8	7	17	8	5
1	117	2.81	399	4.71	3	4	3	0	2	0	1	6	17	82	23	7	52	1	24	1	1	16	23	1	4	18	6	0
1	376	5.8	525	2.19	2	5	3	2	1	1	2	6	22	38	9	9	20	1	24	1	1	16	19	4	7	18	6	3
1	779	9	294	2.86	0	5	3	1	1	2	1	6	22	105	32	21	52	2	33	3	1	6	18	15	7	23	10	11
1	129	2.97	392	2.16	1	4	3	2	3	1	1	6	22	88	31	10	47	1	37	2	1	12	28	9	4	27	10	0
1	15.8	3.79	468	3.85	2	4	3	1	1	1	1	6	20	91	33	7	51	1	36	1	1	12	30	6	3	20	16	0
1	129	1.53	225	4.55	2	2	3	1	1	1	1	6	17	99	20	25	54	2	31	2	1	12	26	5	6	26	5	1
1	15.8	2.5	299	1.1	1	5	3	1	2	2	2	6	24	81	31	7	43	2	31	1	1	12	27	4	4	0	0	1
2	325	1.02	316	4.32														1	29	2		6
2	62	1.11	183	3.2														1	30	1		9
2	196	0.56	633	3.6														1	35	2		16
2	148	3.6	262	2.11														1	53	1		9
2	328	2.4	314	3.58														1	23	3		16
2	158	4.6	409	1.49														1	25	1		12
2	259	5.5	311	2.36														1	24	1		16
2	161	1.03	441	4.11														1	23	1		6
2	228	1.98	987	2.54														1	30	1		12
2	671	5.6	396	3.69														1	51	1		9
2	115	3.5	281	4.62														1	22	2		9
2	357	5.8	394	4.25														1	45	2		16
2	61	0.25	230	2.31														1	43	1		9
2	804	5.1	323	3.67														1	43	2		6
2	220	5.8	370	2.23														1	30	3		16
2	169	3.3	499	2.64														1	30	1		12
2	49	1.04	300	3.88														2	42	2		9
2	49	0.69	382	1.23														2	37	2		9
2	156	0.35	459	2.56														2	41	2		9
2	148	5.8	499	3.33														1	45	1		12
2	143	1.22	349	3.69														2	36	1		12
2	450	7.6	381	4.1														2	43	1		9
2	232	2.4	289	2.54														1	49	1		12
2	165	9.5	460	2.89														2	41	2		12
2	189	5.4	499	3.66														2	41	2		12
2	121	1.31	303	4.26														1	39	2		12
2	126	3.5	173	4.18														2	43	1		9
2	306	4.2	360	2.05														2	43	2		12
2	5	1.89	50	3.91														2	41	2		12
2	274	2.1	708	4.1														1	34	1		12
2	216	0.28	863	2.98														1	42	1		9
2	61	0.69	398	3.61														1	34	1		9
2	125	1.24	323	3.58														1	45	3		12
2	748	9.1	654	4.96														1	29	3		9
2	337	2	329	4.82														1	34	1		9
2	109	2.6	412	3.44														1	26	2		12
2	28	0.96	280	1.11														1	45	2		9
2	73	2.5	309	6.2														1	40	1		12
2	137	1.47	290	2.56														1	28	2		9
2	226	1.91	415	3.08														1	52	3		9
2	117	2.9	280	3.69														1	50	2		12
2	194	1.04	705	3.23														1	45	3		9
2	187	7.3	263	6.1														1	45	1		9
2	37	1.64	50	2.16														1	44	1		12
2	31	1.81	519	2.59														1	42	1		9
2	31	3.3	253	3.64														1	33	1		16
2	104	1.45	431	1.36														1	32	1		16
2	153	1.23	394	4.78														1	35	2		16
2	45	5.1	335	3.14														1	54	3		16
2	94	3.9	263	2.06														1	32	1		6
2	59	2.7	455	2.89														1	29	1		12
2	52	3.3	449	5														1	50	1		12
2	5	1.2	386	9.1														1	39	2		9
2	72	4.4	417	3.47														1	47	2		9
2	53	3.3	393	1.28														1	28	1		6
2	26	1.34	572	2.32														1	26	2		6
2	59	1.03	428	3.69														1	25	3		12
2	165	3.8	565	4.21														1	34	1		12
2	55	1.85	543	1.39														1	36	1		6
2	108	1.46	461	4.6														1	37	1		16
2	157	3.4	517	2.57														1	29	1		12
2	201	5.7	381	3.66														1	35	1		9
2	135	1.25	310	2.14														1	30	1		12
2	380	4.6	311	3.45														1	27	1		16
2	286	4.2	207	3.98														1	29	1		9
2	294	0.56	613	1.34														1	28	1		9
2	238	38.8	279	2.55														1	39	2		9
2	485	5.7	301	3.64														1	27	2		9
2	129	3.6	240	2.45														1	23	1		12
2	301	5.8	362	3.69														1	24	1		12
2	588	3.7	376	1.25														1	53	2		12
2	171	3.3	243	8.4														1	27	2		9
2	188	1.36	628	2.36														1	23	2		12
2	17	2.8	292	4.56														1	33	1		9
2	34	1.21	312	3.98														1	29	2		9
2	229	5.8	324	2.31														1	30	3		6
2	238	5.8	386	3.33														1	30	1		16
2	112	2.5	380	4.56														1	32	2		16
2	172	4.6	396	1.58														1	27	2		16
2	234	13.1	307	8.8														1	30	2		9
2	26	5	189	2.87														1	50	2		12
2	20	1.59	290	6.31														1	27	2		9
2	196	3.8	436	2.49														1	28	3		6
2	147	1.63	500	3.58														1	36	2		12
2	263	7.3	628	5.5														1	36	3		9
2	671	5.8	349	3.16														1	22	2		6
2	125	4	311	3.98														1	57	2		12
2	95	1.23	500	1.25														1	32	1		9
2	295	5.8	327	1.89														1	25	2		9
2	217	5.8	261	5														1	26	4		9
2	170	0.84	314	2.36														1	34	4		12
2	732	9.8	330	2.44														1	50	2		9
2	588	14	377	3.69														1	30	2		12
2	110	6.9	263	5														1	26	2		6
2	18	1.34	419	3.56														1	47	1		9
2	126	3.8	567	4.55														1	35	1		9
2	61	3.8	519	7.6														1	29	1		9
2	198	5.6	463	2.01														1	39	1		12
2	5	1.89	709	3.69														1	49	2		9
2	56	1.04	840	1.25														1	26	1		9
2	97	7.9	267	10.3														1	30	1		9
2	109	2.7	498	3.2														1	33	2		9
2	100	1.27	243	1.45														1	31	2		9
2	101	3.8	401	3.69														1	21	1		9
2	192	5.2	354	2.05														1	33	1		9
2	271	1.63	462	1.59														1	28	1		12
2	286	4.1	517	3.46														1	21	3		9
2	531	6.5	520	4.32														1	25	1		9
